# Supplementary material for: Labour pain relief practice by maternal health care providers at a tertiary facility in Kenya: An institution-based descriptive survey
Source: PLoS One. 2024 Mar 7;19(3):e0299211. doi: 10.1371/journal.pone.0299211 (PMC10919675; doi:10.1371/journal.pone.0299211)
Supplement: S1 Data — (XLSX) [file pone.0299211.s001.xlsx]

## Sheet: Table1
ID	SN	Sex	Age	Profession	Duration_practice	education_labour_analgesia	Yes_source	Yes_source2	Yes_source3	Yes_source4	Heard-WHO	Yes_Used	Heard_UPAT	IfYes_used	Frequently_assessment_tool	Frequently_assessment_tool2	Frequently_assessment_tool3	None-pharmacological_methods	Comfort	Opioids	Women_laborpain	Pain_relieved	Relief_maternal_experience	Labor_natural	Patients_complaining	Often_opioids	Type_opioids	Type_opioids2	Type_opioids3	Type_opioids4	Other_opioids	Often_non_opioids	Type_non_opioids	Type_non_opioids2	Type_non_opioids3	Other_non_opioids	Often_Inhalational	Type_Inhalational	Other_Inhalational	Often_Regional_agent	Types_Regional_agent	Types_Regional_agent2	Types_Regional_agent3	Other_nerveblock	Often_nonpharmacological	Type_nonpharmacological	Type_nonpharmacological2	Type_nonpharmacological3	Type_nonpharmacological4
20	20	Male	31-40	A. Resident	<5	Yes	During in-service education(CME, seminar,workshops)	From literature and the internet			Yes	Yes	Yes	Yes	Visual			Unsure	Yes	Yes	Disagree	Agree	Unsure	Unsure	Disagree	Occasionally	Pethidine	Morphine	Tramadol			Occasionally	Paracetamol	Aspirin			Never			Occasionally	Epidural				Routinely	Audio analgesia	Heat or Ice compression	Yoga	Back massage and therapeutic message
102	101	Male	31-40	A. Resident	<5	Yes	As part of the curriculum in previous pre service education	During in-service education(CME, seminar,workshops)	From fellow colleagues		Yes	Yes	Yes	No				Unsure	Unsure	No	Disagree	Agree	Agree	Disagree	Disagree	Never						Occasionally	Paracetamol				Never			Never					Occasionally	Psychological support
22	22	Male	41-50	A. Resident	6-10	Yes	As part of the curriculum in previous pre service education				Yes	Yes	Yes	No				No	Yes	Yes	Disagree	Agree	Agree	Disagree	Disagree	Never						Never					Never			Occasionally	Epidural				Never
21	21	Male	31-40	A. Resident	<5	Yes	As part of the curriculum in previous pre service education				Yes	Yes	Yes	Yes	Numerical			Unsure	Yes	Yes	Disagree	Agree	Agree	Disagree	Disagree	Routinely	Fentanyl					Routinely	Paracetamol				Never			Occasionally	Spinal	Epidural			On maternal request	Back massage and therapeutic message
19	19	Female	<30	A. Resident	<5	Yes	As part of the curriculum in previous pre service education	During in-service education(CME, seminar,workshops)			Yes	Yes	Yes	No				Yes	Yes	Unsure	Agree	Agree	Agree	Disagree	Disagree	Occasionally	Tramadol					Occasionally	Paracetamol	Buscopan			Never			Never					Occasionally	Deep breathing/patterned breathing	Back massage and therapeutic message	Maternal positioning, waking, moving around the room	Psychological support
18	18	Female	31-40	A. Resident	<5	No					Yes	Yes	Yes	No				Unsure	Yes	Yes	Disagree	Agree	Agree	Disagree	Disagree	Occasionally	Tramadol					Occasionally	Buscopan				Never			Never					On maternal request	Back massage and therapeutic message	Maternal positioning, waking, moving around the room	Psychological support
17	17	Female	31-40	A. Resident	<5	Yes	During in-service education(CME, seminar,workshops)				Yes	No	Yes	No				Yes	Yes	Yes	Disagree	Agree	Agree	Disagree	Disagree	Occasionally	Tramadol					Routinely	Paracetamol	Diclofenac			Never			Never					Never
16	16	Male	31-40	A. Resident	<5	No					Yes	Yes	Yes	Yes	Verbal			No	Yes	No	Disagree	Agree	Agree	Disagree	Disagree	Never						Occasionally	Paracetamol	Buscopan			Never			Never					Occasionally	Deep breathing/patterned breathing	Back massage and therapeutic message
23	23	Male	31-40	A. Resident	6-10	No					Yes	Yes	Yes	Yes	Numerical	Visual	Verbal	No	Yes	Yes	Disagree	Agree	Agree	Disagree	Disagree	Occasionally	Morphine	Tramadol	Fentanyl			Occasionally	Paracetamol	Buscopan			Never			Routinely	Spinal	Epidural			Occasionally	Audio analgesia
15	15	Female	31-40	A. Resident	6-10	Yes	As part of the curriculum in previous pre service education				Yes	No	Yes	No				Yes	Yes	Unsure	Disagree	Agree	Agree	Disagree	Disagree	Never						Occasionally	Paracetamol				Never			Never					Occasionally	Audio analgesia	Back massage and therapeutic message	Maternal positioning, waking, moving around the room	Psychological support
14	14	Male	31-40	Anesthesiologist	<5	Yes	As part of the curriculum in previous pre service education	During in-service education(CME, seminar,workshops)	From literature and the internet	From fellow colleagues	Yes	Yes	Yes	Yes	Visual			Unsure	Unsure	Yes	Agree	Agree	Agree	Disagree	Disagree	Routinely	Morphine	Tramadol	Fentanyl			Routinely	Paracetamol				Never			Occasionally	Spinal	Epidural	Combined spinal epidural		Occasionally	Deep breathing/patterned breathing	Back massage and therapeutic message	Psychological support
13	13	Female	51-60	Anesthesiologist	11-15	Yes	As part of the curriculum in previous pre service education				Yes	Yes	Yes	No				Yes	Yes	Yes	Disagree	Agree	Agree	Disagree	Disagree															Occasionally	Epidural				Routinely	Deep breathing/patterned breathing	Back massage and therapeutic message	Psychological support
10	10	Male	<30	Anesthesiologist	6-10	Yes	As part of the curriculum in previous pre service education	During in-service education(CME, seminar,workshops)	From literature and the internet	From fellow colleagues	Yes	Yes	Yes	No				Yes	Yes	No	Disagree	Agree	Agree	Disagree	Disagree	Occasionally						Occasionally	Diclofenac				Never			Occasionally	Epidural				Never
9	9	Male	51-60	Anesthesiologist	16-20	Yes	As part of the curriculum in previous pre service education	During in-service education(CME, seminar,workshops)	From literature and the internet	From fellow colleagues	Yes	Yes	Yes	No				Yes	Yes	Yes	Disagree	Agree	Agree	Disagree	Disagree												Occasionally	Entonox
4	4	Male	41-50	Anesthesiologist	11-15	Yes	As part of the curriculum in previous pre service education	During in-service education(CME, seminar,workshops)			Unsure	No	Yes	Yes	Visual			No	Yes	No	Disagree	Agree	Agree	Disagree	Disagree	Routinely	Tramadol	Fentanyl	Morphine			Routinely	Paracetamol				Never			Routinely	Spinal	Epidural			Occasionally	Deep breathing/patterned breathing	Back massage and therapeutic message	Psychological support
104	103	Male	51-60	Anesthesiologist	16-20	Yes	During in-service education(CME, seminar,workshops)				Yes	Yes	Yes	Yes	Numerical	Visual		No	Yes	Yes	Agree	Agree		Disagree	Disagree		Fentanyl						Paracetamol				Occasionally	Entonox		Occasionally	Epidural				Occasionally	Audio analgesia	Psychological support
71	70	Female	41-50	Midwife	>21	Yes	As part of the curriculum in previous pre service education	During in-service education(CME, seminar,workshops)			Yes	Yes	Yes	No				No	Yes	No	Disagree	Agree	Agree	Disagree	Disagree	Occasionally	Tramadol					Occasionally	Paracetamol				Never			Never					Occasionally	Back massage and therapeutic message	Maternal positioning, waking, moving around the room	Psychological support
72	71	Female	31-40	Midwife	11-15	Yes	From literature and the internet				Yes		Yes	Yes	Visual			Yes	Yes	Yes	Agree	Unsure	Agree	Unsure	Disagree	Never						Occasionally	Paracetamol	Buscopan			Never			Never					Routinely	Audio analgesia	Deep breathing/patterned breathing	Back massage and therapeutic message	Maternal positioning, waking, moving around the room
73	72	Female	31-40	Midwife	11-15	Yes	During in-service education(CME, seminar,workshops)				No		Yes	No				Yes	No	Yes	Agree	Agree	Agree	Unsure	Disagree	Occasionally	Morphine	Tramadol				Occasionally	Paracetamol	Buscopan			Never			Occasionally	Epidural				Routinely	Deep breathing/patterned breathing	Back massage and therapeutic message	Maternal positioning, waking, moving around the room	Psychological support
74	73	Female	31-40	Midwife	6-10	Yes	During in-service education(CME, seminar,workshops)				Yes	Yes	Yes	Yes	Verbal			Yes	Yes	Yes	Disagree	Agree	Unsure	Disagree	Disagree	Occasionally	Tramadol	Fentanyl	Pethidine			Occasionally	Paracetamol	Buscopan			Never			Never					Routinely	Audio analgesia	Deep breathing/patterned breathing	Back massage and therapeutic message	Maternal positioning, waking, moving around the room
75	74	Female	<30	Midwife	6-10	No					Yes	No	Yes	Yes	Verbal			Yes	No	Unsure	Disagree	Agree	Unsure	Agree	Disagree	Occasionally	Tramadol					Occasionally	Buscopan				Never			Never					Routinely	Deep breathing/patterned breathing	Back massage and therapeutic message	Maternal positioning, waking, moving around the room	Psychological support
76	75		31-40	Midwife	11-15	No					Yes		Yes	No				Yes	Unsure	Unsure	Agree	Agree	Agree	Disagree	Disagree	Occasionally	Morphine					Occasionally	Paracetamol				Never			Never					Routinely	Deep breathing/patterned breathing	Back massage and therapeutic message	Maternal positioning, waking, moving around the room	Psychological support
77	76	Male	41-50	Midwife	16-20	No					No		Unsure		Verbal			No	No	Unsure	Disagree	Agree	Agree	Disagree	Disagree	Occasionally	Morphine	Tramadol				Occasionally	Paracetamol	Buscopan			Never			Never					Routinely	Deep breathing/patterned breathing	Back massage and therapeutic message	Maternal positioning, waking, moving around the room	Psychological support
79	78	Female	41-50	Midwife	16-20	Yes	As part of the curriculum in previous pre service education				Yes	Yes	Yes	Yes	Numerical	Visual	Verbal	Yes	Yes	Unsure	Agree	Agree	Agree	Disagree	Disagree	Occasionally	Morphine	Tramadol				Occasionally	Buscopan				Never			Never					Routinely	Deep breathing/patterned breathing	Back massage and therapeutic message	Maternal positioning, waking, moving around the room	Psychological support
70	69	Female	31-40	Midwife	6-10	Yes	During in-service education(CME, seminar,workshops)				Yes	Yes	Yes	Yes	Visual			Yes	Unsure	Unsure	Disagree	Agree	Agree	Unsure	Disagree	Occasionally	Morphine	Tramadol				Occasionally	Paracetamol	Buscopan			Never			Never					Occasionally	Heat or Ice compression	Yoga	Audio analgesia	Deep breathing/patterned breathing
118	117	Female	31-40	Midwife	6-10	Yes	During in-service education(CME, seminar,workshops)	From fellow colleagues			No	No	Yes	Yes	Verbal			Yes	Yes	No	Agree	Agree	Agree	Disagree	Disagree	Occasionally	Morphine	Tramadol				Occasionally	Paracetamol				Never			Never					Routinely	Audio analgesia	Deep breathing/patterned breathing	Back massage and therapeutic message	Maternal positioning, waking, moving around the room
78	77	Male	31-40	Midwife	6-10	Yes	As part of the curriculum in previous pre service education	From literature and the internet			Yes	Yes	Yes	Yes	Verbal			Yes	Yes	Yes	Agree	Agree	Agree	Agree	Unsure		Morphine	Tramadol				Occasionally	Paracetamol	Buscopan			Never			Never					Routinely	Audio analgesia	Deep breathing/patterned breathing	Back massage and therapeutic message	Maternal positioning, waking, moving around the room
69	68	Female	41-50	Midwife	11-15	No					No	No	No	No				Yes	No	No	Disagree	Agree	Agree	Disagree	Disagree		Tramadol					Occasionally	Buscopan							Routinely	Spinal				Occasionally	Deep breathing/patterned breathing	Back massage and therapeutic message	Maternal positioning, waking, moving around the room	Psychological support
68	67	Female	31-40	Midwife	6-10	Yes	As part of the curriculum in previous pre service education				Yes	Yes	No	No				Yes	Yes	Yes	Agree	Agree	Agree	Disagree	Disagree	Occasionally	Tramadol					Occasionally	Paracetamol	Buscopan			Never			Occasionally	Epidural				Routinely	Deep breathing/patterned breathing	Back massage and therapeutic message	Maternal positioning, waking, moving around the room	Psychological support
67	66		41-50	Midwife	11-15	Yes	As part of the curriculum in previous pre service education				Yes	No	No	No				Yes	Yes	Yes	Agree	Agree	Agree	Disagree	Disagree	Occasionally	Tramadol					Occasionally	Diclofenac	Buscopan			Never			Never					Routinely	Audio analgesia	Deep breathing/patterned breathing	Back massage and therapeutic message	Maternal positioning, waking, moving around the room
66	65	Female	31-40	Midwife	6-10	Yes	From literature and the internet	From fellow colleagues			Yes	No	No	No				No	Yes	Unsure	Disagree	Agree	Agree	Disagree	Disagree	Occasionally	Tramadol					Occasionally	Paracetamol	Buscopan			Never			Occasionally	Spinal	Epidural			Routinely	Deep breathing/patterned breathing	Back massage and therapeutic message	Maternal positioning, waking, moving around the room	Psychological support
65	64	Female	31-40	Midwife	11-15	Yes	As part of the curriculum in previous pre service education	From literature and the internet			No		Yes	No				Yes	Yes	Unsure	Disagree	Agree	Agree	Unsure	Disagree	Occasionally	Pethidine	Morphine	Tramadol			Occasionally	Paracetamol	Buscopan			Never			Never					Routinely	Audio analgesia	Deep breathing/patterned breathing	Back massage and therapeutic message	Maternal positioning, waking, moving around the room
64	63	Female	31-40	Midwife	6-10	Yes	From literature and the internet				No		No					Unsure	Yes	Unsure	Disagree	Agree	Agree	Unsure	Disagree	Occasionally	Morphine	Tramadol				Never					Never			Never					Routinely	Psychological support	Maternal positioning, waking, moving around the room	Back massage and therapeutic message	Audio analgesia
80	79	Female	31-40	Midwife	6-10	No					No		Yes	Yes	Verbal			Yes	Yes	No	Agree	Unsure	Agree	Agree	Disagree	Occasionally	Tramadol					Occasionally	Buscopan				Never			Never					Occasionally	Deep breathing/patterned breathing	Back massage and therapeutic message	Maternal positioning, waking, moving around the room	Psychological support
62	61	Male	31-40	Midwife	11-15	No					No		Yes	No				No	Yes	No	Agree	Agree	Agree	Disagree	Disagree	Occasionally	Tramadol	Remifentanil	Pethidine			Never					Never			Occasionally					Occasionally	Deep breathing/patterned breathing	Maternal positioning, waking, moving around the room	Psychological support
60	59	Female	31-40	Midwife	6-10	Yes	As part of the curriculum in previous pre service education				No	No	No	No				Yes	Yes	Yes	Agree	Unsure	Agree	Disagree	Disagree	Occasionally	Morphine					Occasionally	Paracetamol	Buscopan			Never			Never					Routinely	Audio analgesia	Deep breathing/patterned breathing	Back massage and therapeutic message	Maternal positioning, waking, moving around the room
59	58	Female	41-50	Midwife	11-15	Yes	As part of the curriculum in previous pre service education				Yes	Yes	No	No				Yes	Yes	Unsure	Agree	Agree	Agree	Disagree	Disagree	Occasionally	Tramadol					Occasionally	Buscopan				Never								Routinely	Deep breathing/patterned breathing	Back massage and therapeutic message	Maternal positioning, waking, moving around the room	Psychological support
63	62		31-40	Midwife	6-10	Yes	As part of the curriculum in previous pre service education	From fellow colleagues			Yes	Yes	Yes	Yes	Visual			Unsure	Yes	No	Agree	Disagree	Unsure	Disagree	Disagree	Occasionally	Tramadol					Occasionally	Paracetamol	Buscopan			Never			Never					Routinely	Audio analgesia	Deep breathing/patterned breathing	Back massage and therapeutic message	Psychological support
97	96	Female	41-50	Midwife	16-20	Yes	As part of the curriculum in previous pre service education				Yes	Yes	Yes	No				Unsure	Unsure	Unsure	Disagree	Agree	Agree	Disagree	Disagree	Occasionally	Tramadol					Occasionally	Paracetamol	Buscopan			Never			Never					Occasionally	Deep breathing/patterned breathing	Back massage and therapeutic message	Maternal positioning, waking, moving around the room	Psychological support
112	111	Male	31-40	Midwife	6-10	Yes	During in-service education(CME, seminar,workshops)	From literature and the internet			Unsure		Unsure					Unsure	Unsure	Unsure	Agree	Agree	Agree	Disagree	Disagree		Tramadol					Occasionally	Paracetamol	Buscopan			Never			Never					Routinely	Deep breathing/patterned breathing	Back massage and therapeutic message	Psychological support
111	110	Male	31-40	Midwife	6-10	Yes	From literature and the internet				Unsure		Unsure					Unsure	Unsure	Unsure	Agree	Agree	Agree	Disagree	Disagree	Occasionally	Tramadol					Occasionally	Paracetamol	Buscopan			Never			Never					Routinely	Deep breathing/patterned breathing	Back massage and therapeutic message
110	109	Female	31-40	Midwife	6-10	Yes	As part of the curriculum in previous pre service education				Yes	Yes	Yes	Yes	Numerical			Yes	Yes	Yes	Agree	Agree	Agree	Disagree	Unsure		Pethidine	Tramadol				Occasionally	Paracetamol	Buscopan			Never			Never					Routinely	Deep breathing/patterned breathing	Acupuncture/pressure	Maternal positioning, waking, moving around the room	Psychological support
108	107	Female	51-60	Midwife	>21	Yes	During in-service education(CME, seminar,workshops)	From fellow colleagues			Unsure	Unsure	Unsure					Yes	Yes	Yes	Agree	Agree	Agree	Disagree	Agree	Occasionally	Morphine	Tramadol				Occasionally	Buscopan				Never			Occasionally	Epidural				Routinely	Audio analgesia	Deep breathing/patterned breathing	Back massage and therapeutic message	Maternal positioning, waking, moving around the room
114	113	Female	31-40	Midwife	6-10	Yes	As part of the curriculum in previous pre service education	During in-service education(CME, seminar,workshops)	From literature and the internet	From fellow colleagues	Unsure	Unsure	Unsure	Unsure				Unsure	Unsure	Unsure	Agree	Unsure	Agree	Disagree	Disagree		Tramadol						Buscopan	Paracetamol			Never								Occasionally	Deep breathing/patterned breathing	Back massage and therapeutic message	Maternal positioning, waking, moving around the room
81	80	Female	31-40	Midwife	6-10	Yes	As part of the curriculum in previous pre service education	During in-service education(CME, seminar,workshops)	From literature and the internet		Yes	Yes	Yes	No				Yes	Yes	Unsure	Disagree	Agree	Agree	Disagree	Disagree	Occasionally	Morphine	Tramadol				Occasionally	Paracetamol				Never			Never					Routinely	Audio analgesia	Deep breathing/patterned breathing	Back massage and therapeutic message	Maternal positioning, waking, moving around the room
116	115	Female	31-40	Midwife	6-10	Yes	As part of the curriculum in previous pre service education	During in-service education(CME, seminar,workshops)	From fellow colleagues		Yes	Yes	Yes	Yes	Numerical	Verbal		Yes	Yes	Yes	Agree	Agree	Agree	Disagree	Unsure		Pethidine	Tramadol	Fentanyl			Occasionally	Paracetamol				Never			Never					Routinely	Yoga	Deep breathing/patterned breathing	Back massage and therapeutic message	Maternal positioning, waking, moving around the room
113	112	Female	41-50	Midwife	11-15	Unsure	From literature and the internet				No	Unsure	Unsure	Unsure				Unsure	Unsure	Unsure	Agree	Unsure	Agree	Disagree	Disagree		Tramadol					Occasionally	Buscopan				Never			Never					Occasionally	Deep breathing/patterned breathing	Back massage and therapeutic message	Maternal positioning, waking, moving around the room
98	97	Female	31-40	Midwife	11-15	Yes	During in-service education(CME, seminar,workshops)				Yes	Yes	Yes	Yes	Numerical			No	Yes	Yes	Disagree	Agree	Agree	Disagree	Disagree	Occasionally	Morphine	Tramadol				Never					Never			Never					Routinely	Deep breathing/patterned breathing	Back massage and therapeutic message	Maternal positioning, waking, moving around the room	Psychological support
115	114	Female	41-50	Midwife	11-15	Unsure	From literature and the internet	From fellow colleagues			No	Unsure	Unsure	Unsure				Unsure	Unsure	Unsure	Agree	Unsure	Agree	Disagree	Disagree	Occasionally	Tramadol					Occasionally	Paracetamol	Buscopan			Never			Never					Occasionally	Deep breathing/patterned breathing	Back massage and therapeutic message	Maternal positioning, waking, moving around the room
96	95		31-40	Midwife	6-10	No					No		Yes	Unsure	Visual	Verbal		Yes	Yes	Unsure	Agree	Agree	Agree	Disagree	Disagree	Occasionally	Morphine	Tramadol				Occasionally	Paracetamol	Buscopan			Never			Never					Routinely	Audio analgesia	Deep breathing/patterned breathing	Back massage and therapeutic message	Maternal positioning, waking, moving around the room
95	94	Female	<30	Midwife	<5	Yes	As part of the curriculum in previous pre service education				Yes	Unsure	Yes	No				Yes	Yes	Unsure	Disagree	Agree	Agree	Disagree	Disagree	Occasionally	Morphine	Tramadol				Occasionally	Paracetamol	Buscopan			Never			Never					Routinely	Audio analgesia	Deep breathing/patterned breathing	Back massage and therapeutic message	Maternal positioning, waking, moving around the room
93	92	Female	<30	Midwife	6-10	No					Yes	Yes	Yes	No				Yes	Yes	No	Agree	Agree	Agree	Disagree	Disagree	Occasionally	Tramadol					Occasionally	Buscopan				Never			Routinely				Lignocaine	Routinely	Deep breathing/patterned breathing	Back massage and therapeutic message	Maternal positioning, waking, moving around the room	Psychological support
117	116	Female	31-40	Midwife	11-15	Yes	From fellow colleagues				No	No	Yes	Yes	Verbal			Yes	Yes	No	Agree	Agree	Agree	Disagree	Disagree		Tramadol					Occasionally	Paracetamol				Never								Routinely	Audio analgesia	Deep breathing/patterned breathing	Back massage and therapeutic message	Maternal positioning, waking, moving around the room
91	90	Female	41-50	Midwife	11-15	No					Yes	No	Yes	Yes	Verbal	Visual		Yes	Unsure	Yes	Agree	Agree	Agree	Agree	Disagree		Morphine	Tramadol				Occasionally	Paracetamol				Never			Never					Routinely	Deep breathing/patterned breathing	Back massage and therapeutic message	Maternal positioning, waking, moving around the room	Psychological support
90	89	Female	31-40	Midwife	6-10	Yes	During in-service education(CME, seminar,workshops)				Unsure	Unsure	Yes	Yes	Verbal			Yes	Yes	Yes	Agree	Agree	Agree	Disagree	Disagree	Occasionally	Morphine	Tramadol				Never					Never			Never					Occasionally	Audio analgesia	Deep breathing/patterned breathing	Back massage and therapeutic message	Maternal positioning, waking, moving around the room
89	88	Male	31-40	Midwife	6-10	Yes	As part of the curriculum in previous pre service education	During in-service education(CME, seminar,workshops)			No		Yes	Yes	Verbal			Yes	Yes	No	Disagree	Agree	Agree	Disagree	Disagree	Occasionally	Tramadol					Occasionally	Buscopan				Never			Occasionally	Spinal				Occasionally	Deep breathing/patterned breathing	Back massage and therapeutic message	Maternal positioning, waking, moving around the room	Psychological support
82	81	Female	31-40	Midwife	6-10	Yes	As part of the curriculum in previous pre service education				No		Yes	Yes	Numerical			Yes	Yes	Unsure	Agree	Agree	Agree	Disagree	Disagree	Occasionally	Morphine	Tramadol				Occasionally	Paracetamol	Buscopan			Never			Occasionally	Spinal				Routinely	Deep breathing/patterned breathing	Back massage and therapeutic message	Maternal positioning, waking, moving around the room	Psychological support
83	82	Female	31-40	Midwife	<5	Yes	During in-service education(CME, seminar,workshops)				No	No	Yes	Yes	Verbal			Yes	Unsure	No	Agree	Agree	Agree	Agree	Disagree	Never						Never					Never			Never					Never
88	87		31-40	Midwife	<5	Yes	As part of the curriculum in previous pre service education				No		Yes	No				Yes	Yes	Yes	Agree	Agree	Agree	Disagree	Disagree	Occasionally	Morphine	Tramadol				Routinely	Paracetamol	Buscopan			Never			Never					Routinely	Deep breathing/patterned breathing	Back massage and therapeutic message	Maternal positioning, waking, moving around the room	Psychological support
84	83	Female	<30	Midwife	6-10	No					No		Yes	Yes	Verbal			Yes	Unsure	Unsure	Agree	Disagree	Agree	Agree	Disagree	Never						Never					Never			Never					Routinely	Audio analgesia	Deep breathing/patterned breathing	Back massage and therapeutic message	Maternal positioning, waking, moving around the room
94	93	Male	31-40	Midwife	6-10	Yes	As part of the curriculum in previous pre service education				Unsure	Unsure	Unsure	Unsure	Verbal	Visual		Unsure	Unsure	Unsure	Agree	Agree	Agree	Disagree	Disagree	Occasionally	Tramadol					Occasionally	Buscopan				Never			Never					Routinely	Deep breathing/patterned breathing	Back massage and therapeutic message	Maternal positioning, waking, moving around the room	Psychological support
85	84	Female	31-40	Midwife	6-10	Yes	During in-service education(CME, seminar,workshops)				No		No					Unsure	Yes	Yes	Agree	Disagree	Disagree	Agree	Disagree	Never						Occasionally	Buscopan				Never			Never					Routinely	Back massage and therapeutic message	Maternal positioning, waking, moving around the room	Psychological support
87	86	Female	31-40	Midwife	16-20	Yes	As part of the curriculum in previous pre service education	During in-service education(CME, seminar,workshops)	From literature and the internet		Yes	Yes	Yes	Yes	Visual			Yes	Yes	Unsure	Agree	Agree	Agree	Agree	Disagree	Occasionally	Morphine	Tramadol				Routinely	Buscopan				Never			Never					Routinely	Deep breathing/patterned breathing	Back massage and therapeutic message	Maternal positioning, waking, moving around the room	Psychological support
86	85	Male	31-40	Midwife	6-10	Yes	As part of the curriculum in previous pre service education	From literature and the internet	From fellow colleagues		Yes	No	Yes	Yes	Verbal			Yes	Yes	Yes	Agree	Agree	Agree	Agree	Disagree	Occasionally	Morphine	Tramadol				Routinely	Buscopan				Never			Never					Routinely	Audio analgesia	Deep breathing/patterned breathing	Back massage and therapeutic message	Maternal positioning, waking, moving around the room
6	6	Female	31-40	Obstetrician	11-15	Yes	From fellow colleagues				Yes	Yes	Yes	No				Yes	No	Yes	Agree	Agree	Agree	Disagree	Disagree	Routinely	Tramadol					Routinely	Paracetamol	Buscopan			Never			Occasionally	Epidural				Routinely	Yoga	Deep breathing/patterned breathing	Back massage and therapeutic message	Maternal positioning, waking, moving around the room
12	12	Male	51-60	Obstetrician	>21	Yes	As part of the curriculum in previous pre service education				Unsure	Yes	Yes	Yes	Visual			Unsure	Yes	Unsure	Agree	Agree	Agree	Disagree	Disagree	Occasionally	Tramadol					Occasionally	Buscopan				Never			Never					Occasionally	Deep breathing/patterned breathing	Back massage and therapeutic message	Audio analgesia	Psychological support
11	11	Male	51-60	Obstetrician	11-15	Yes	As part of the curriculum in previous pre service education	During in-service education(CME, seminar,workshops)	From literature and the internet		Yes	Yes	Yes	No				Yes	No	Yes	Disagree	Agree	Agree	Disagree	Disagree	Routinely	Tramadol					Occasionally	Paracetamol	Buscopan			Never			Never					Routinely	Audio analgesia	Deep breathing/patterned breathing	Back massage and therapeutic message	Maternal positioning, waking, moving around the room
1	1	Male	<30	Obstetrician	<5	Yes	As part of the curriculum in previous pre service education	From literature and the internet			Yes	Yes	Yes	No				Yes	Yes	No	Agree	Agree	Agree	Disagree	Agree	Occasionally	Morphine					Occasionally	Paracetamol				Never			Occasionally	Epidural				Occasionally	Back massage and therapeutic message	Psychological support
61	60	Female	41-50	Obstetrician	11-15	Yes	As part of the curriculum in previous pre service education				Unsure		Yes	No				Yes	Yes	Yes	Disagree	Agree	Disagree	Disagree	Disagree	Routinely	Morphine	Tramadol				Occasionally	Paracetamol	Buscopan			Never			Occasionally	Combined spinal epidural				Routinely	Audio analgesia	Deep breathing/patterned breathing	Back massage and therapeutic message	Maternal positioning, waking, moving around the room
5	5	Male	41-50	Obstetrician		Yes	As part of the curriculum in previous pre service education	During in-service education(CME, seminar,workshops)	From literature and the internet	From fellow colleagues	Yes	Yes	Yes	Yes	Numerical			Yes	Yes	No	Agree	Agree	Agree	Disagree	Disagree	Occasionally	Pethidine	Tramadol				Never					Never			Occasionally	Epidural				Routinely	Deep breathing/patterned breathing	Back massage and therapeutic message	Maternal positioning, waking, moving around the room	Psychological support
3	3	Female	31-40	Obstetrician	6-10	Yes	During in-service education(CME, seminar,workshops)	From literature and the internet	From fellow colleagues		Yes	No	No	No				Yes	Yes	Yes	Disagree	Agree	Agree	Disagree	Disagree	Never						On maternal request	Paracetamol	Buscopan			Never			On maternal request	Epidural				Never
2	2	Male	31-40	Obstetrician	11-15	Yes	As part of the curriculum in previous pre service education				Yes	Unsure	Yes	Unsure	Verbal			Yes	Unsure	Yes	Disagree	Agree	Agree	Disagree	Disagree	Occasionally	Tramadol					Never					Never			Occasionally	Combined spinal epidural				Routinely	Back massage and therapeutic message	Psychological support
8	8	Female	51-60	Obstetrician	16-20	Yes	From literature and the internet				No		Yes	No				Yes	Yes	Unsure	Disagree	Agree	Agree	Disagree	Disagree	Occasionally	Pethidine					Occasionally	Buscopan			Tramadol	Never			Occasionally	Epidural				On maternal request	Deep breathing/patterned breathing	Back massage and therapeutic message	Maternal positioning, waking, moving around the room	Psychological support
103	102	Female	51-60	Obstetrician	11-15	Yes	As part of the curriculum in previous pre service education				No		No					No	Yes	Unsure	Disagree	Agree	Agree	Disagree	Disagree	Routinely	Pethidine	Morphine	Tramadol			Routinely	Buscopan				Never			Never					Occasionally	Deep breathing/patterned breathing	Psychological support
109	108	Male	41-50	Obstetrician	11-15	Yes	As part of the curriculum in previous pre service education	During in-service education(CME, seminar,workshops)	From literature and the internet	From fellow colleagues	Yes	Yes	Yes	Yes	Numerical			Yes	Yes	Unsure	Disagree	Agree	Agree	Disagree	Disagree	Occasionally	Tramadol					Occasionally	Buscopan				Never			On maternal request	Epidural				Occasionally	Deep breathing/patterned breathing	Back massage and therapeutic message	Psychological support
99	98	Male	31-40	Obstetrician	6-10	Yes	During in-service education(CME, seminar,workshops)				No		No	No				No	Yes	No	Agree	Agree	Agree	Disagree	Disagree	Occasionally	Morphine	Tramadol				Occasionally	Paracetamol				Never			Occasionally	Epidural				Occasionally	Deep breathing/patterned breathing	Back massage and therapeutic message	Maternal positioning, waking, moving around the room	Psychological support
100	99	Male	31-40	Obstetrician	11-15	Yes	During in-service education(CME, seminar,workshops)	From literature and the internet	From fellow colleagues		No	No	Yes	No				Yes	Yes	Unsure	Disagree	Agree	Agree	Disagree	Disagree	Occasionally	Tramadol					Routinely	Buscopan				Never			Never					Routinely	Deep breathing/patterned breathing	Back massage and therapeutic message	Maternal positioning, waking, moving around the room	Psychological support
101	100	Male	31-40	Obstetrician	<5	Yes	As part of the curriculum in previous pre service education	During in-service education(CME, seminar,workshops)	From literature and the internet		Yes	Yes	Yes	Yes	Visual			Yes	Yes	No	Disagree	Agree	Agree	Disagree	Disagree	Occasionally	Pethidine	Tramadol				Occasionally	Paracetamol	Buscopan			Never			Occasionally	Epidural				Occasionally	Deep breathing/patterned breathing	Back massage and therapeutic message	Maternal positioning, waking, moving around the room	Psychological support
7	7	Male	41-50	Obstetrician	11-15	Yes	During in-service education(CME, seminar,workshops)				Yes	Yes	Yes	Yes	Visual			Yes	Yes	Yes	Disagree	Agree	Agree	Disagree	Disagree	Occasionally	Pethidine	Morphine	Tramadol			Occasionally	Paracetamol	Buscopan			Never			Occasionally	Epidural				Occasionally	Deep breathing/patterned breathing	Back massage and therapeutic message	Maternal positioning, waking, moving around the room	Psychological support
92	91	Female	31-40	Obstetrician	6-10	No					Yes	No	Yes	Yes	Visual	Verbal		Yes	Unsure	Yes	Agree	Agree	Agree	Agree	Disagree	Occasionally	Morphine	Tramadol				Occasionally	Paracetamol	Buscopan		Tramadol	Never			Never					Routinely	Deep breathing/patterned breathing	Back massage and therapeutic message	Maternal positioning, waking, moving around the room	Psychological support
105	104	Male	41-50	Obstetrician	16-20	Yes	As part of the curriculum in previous pre service education	During in-service education(CME, seminar,workshops)	From literature and the internet	From fellow colleagues	No	No	Yes	No				Yes	Yes	No	Disagree	Agree	Agree	Disagree	Disagree	Routinely	Pethidine	Tramadol				Routinely	Paracetamol	Buscopan			Never			Occasionally	Epidural				Routinely	Audio analgesia	Deep breathing/patterned breathing	Back massage and therapeutic message	Maternal positioning, waking, moving around the room
106	105	Male	51-60	Obstetrician	>21	Yes	During in-service education(CME, seminar,workshops)	From literature and the internet	From fellow colleagues		Yes	Yes	Yes	Yes	Verbal			No	Yes	No	Agree	Agree	Agree	Disagree	Disagree	Occasionally	Pethidine	Morphine	Tramadol			Routinely	Paracetamol	Buscopan			Never			On maternal request	Epidural				Routinely	Deep breathing/patterned breathing	Back massage and therapeutic message	Maternal positioning, waking, moving around the room	Psychological support
107	106	Male	31-40	Obstetrician	6-10	Yes	As part of the curriculum in previous pre service education				Yes	Yes	Yes	No				Yes	Yes	Yes	Disagree	Agree	Agree	Disagree	Disagree	On maternal request	Tramadol					Never					Never			Never					Occasionally	Back massage and therapeutic message	Maternal positioning, waking, moving around the room	Psychological support
38	37	Male	31-40	Resident	6-10	Yes	During in-service education(CME, seminar,workshops)				Yes	No	No	No				Unsure	Yes	Yes	Agree	Agree	Agree	Disagree	Disagree	Never						Never					Never			Occasionally	Epidural				Routinely	Audio analgesia	Deep breathing/patterned breathing	Back massage and therapeutic message	Maternal positioning, waking, moving around the room
28	27	Male	31-40	Resident	6-10	No					Yes	No	Yes	No				No	Yes	Unsure	Disagree	Agree	Agree	Disagree	Disagree	On maternal request	Tramadol					On maternal request	Paracetamol				Never			Never					Never
33	32	Female	31-40	Resident	6-10	No						Yes	Yes	Unsure	Visual			Yes	Yes	Yes	Disagree	Agree	Agree	Disagree	Disagree	Routinely	Pethidine	Morphine	Tramadol			Routinely	Diclofenac	Buscopan			Never			Occasionally	Spinal	Epidural			Occasionally	Back massage and therapeutic message	Maternal positioning, waking, moving around the room	Psychological support
36	35	Female	31-40	Resident	6-10	Yes	As part of the curriculum in previous pre service education	During in-service education(CME, seminar,workshops)			Yes	Unsure	Yes	No				Unsure	Yes		Agree	Agree	Agree	Disagree	Disagree	Occasionally	Pethidine	Tramadol				Never					Never			Never					Routinely	Deep breathing/patterned breathing	Back massage and therapeutic message	Maternal positioning, waking, moving around the room	Psychological support
35	34	Male	31-40	Resident	6-10	No					Yes	Yes	No	No				No	Yes	Unsure	Disagree	Agree	Agree	Disagree	Disagree	On maternal request	Tramadol					On maternal request	Diclofenac	Buscopan			Never			Occasionally	Epidural				Routinely	Deep breathing/patterned breathing	Back massage and therapeutic message	Psychological support
34	33	Male	31-40	Resident	11-15	Yes	As part of the curriculum in previous pre service education	During in-service education(CME, seminar,workshops)	From literature and the internet	From fellow colleagues	No	Unsure	No	No				Unsure	Unsure	Yes	Agree	Agree	Agree	Disagree	Disagree	Occasionally	Pethidine	Morphine	Tramadol			Occasionally	Buscopan				Never			Occasionally	Epidural				Never
37	36	Female	31-40	Resident	6-10	Yes	From literature and the internet				No		Yes	No				No	Yes	No	Disagree	Agree	Agree	Disagree	Disagree	Occasionally	Tramadol					Occasionally	Buscopan				Never			Never					Routinely	Back massage and therapeutic message	Maternal positioning, waking, moving around the room	Psychological support
32	31	Female	31-40	Resident	11-15	Yes	During in-service education(CME, seminar,workshops)	From literature and the internet	From fellow colleagues		Yes	Yes	Yes	No				Yes	Yes	Yes	Disagree	Agree	Agree	Disagree	Disagree	Occasionally	Morphine	Tramadol				Occasionally	Buscopan				Never			Never					Routinely	Back massage and therapeutic message	Maternal positioning, waking, moving around the room
31	30	Male	31-40	Resident	6-10	Yes	As part of the curriculum in previous pre service education	During in-service education(CME, seminar,workshops)			Unsure	No	Unsure	No				No	Yes	No	Disagree	Agree	Agree	Disagree	Disagree	Occasionally	Morphine	Tramadol				Occasionally	Paracetamol	Buscopan			Never			Occasionally	Epidural				Routinely	Deep breathing/patterned breathing	Back massage and therapeutic message	Maternal positioning, waking, moving around the room	Psychological support
39	38	Male	31-40	Resident	6-10	Yes	As part of the curriculum in previous pre service education				Yes	Yes	No	No				Yes	Unsure	Unsure	Disagree	Agree	Agree	Disagree	Disagree	Occasionally	Morphine	Tramadol				Occasionally	Paracetamol				Never			Occasionally	Epidural				Occasionally	Deep breathing/patterned breathing	Back massage and therapeutic message	Psychological support
29	28	Male	31-40	Resident	<5	Yes	During in-service education(CME, seminar,workshops)				Yes	Yes	Yes	Yes	Verbal			Yes	Yes	Yes	Disagree	Agree	Agree	Disagree	Disagree	Occasionally	Tramadol					Never					Never			Never					Occasionally	Deep breathing/patterned breathing	Back massage and therapeutic message	Maternal positioning, waking, moving around the room	Psychological support
45	44	Male	31-40	Resident	<5	Yes	As part of the curriculum in previous pre service education	During in-service education(CME, seminar,workshops)	From literature and the internet		No	No	Yes	No				Unsure	Yes	Yes	Disagree	Unsure	Agree	Disagree	Unsure	Never						Never					Never			Never					Never
27	26	Male	31-40	Resident	6-10	Yes	As part of the curriculum in previous pre service education	From literature and the internet	From fellow colleagues		No		Yes	No				Yes	Yes	Yes	Disagree	Agree	Agree	Disagree	Disagree	On maternal request	Tramadol					On maternal request	Paracetamol	Buscopan			Never			Never					Routinely	Deep breathing/patterned breathing	Back massage and therapeutic message	Maternal positioning, waking, moving around the room	Psychological support
26	25	Male	31-40	Resident	6-10	No					Yes	Yes	No	No				Unsure	Unsure	Yes	Agree	Agree	Agree	Disagree	Disagree	On maternal request	Tramadol					Occasionally	Paracetamol				Never			Never					Occasionally	Deep breathing/patterned breathing	Back massage and therapeutic message	Maternal positioning, waking, moving around the room
24	24	Male	31-40	Resident	6-10	Yes	As part of the curriculum in previous pre service education	During in-service education(CME, seminar,workshops)	From literature and the internet	From fellow colleagues	Yes	Yes	Yes	Yes	Verbal			No	Yes	Unsure	Disagree	Agree	Agree	Disagree	Disagree	Occasionally	Morphine					Never					Never			Never					Routinely	Deep breathing/patterned breathing	Back massage and therapeutic message	Maternal positioning, waking, moving around the room	Psychological support
30	29	Male	31-40	Resident	6-10	Yes	During in-service education(CME, seminar,workshops)				Unsure		Yes	No				Yes	Yes	Yes	Agree	Agree	Agree	Disagree	Disagree		Tramadol					On maternal request	Paracetamol				Never			Never					Routinely	Audio analgesia	Back massage and therapeutic message
50	49	Male	31-40	Resident	6-10	Yes	As part of the curriculum in previous pre service education				Yes	Yes	Yes	No				Yes	Yes	Yes	Disagree	Agree	Agree	Disagree	Disagree	Occasionally	Tramadol					Never					Never			Occasionally	Epidural				Occasionally	Deep breathing/patterned breathing	Back massage and therapeutic message	Maternal positioning, waking, moving around the room	Psychological support
55	54	Female	31-40	Resident	6-10	Yes	As part of the curriculum in previous pre service education				Yes	No	Yes	No				Unsure	Yes	No	Agree	Agree	Agree	Disagree	Disagree	Occasionally	Tramadol					Occasionally	Buscopan				Never			Occasionally	Epidural				Routinely	Deep breathing/patterned breathing	Back massage and therapeutic message	Maternal positioning, waking, moving around the room	Psychological support
56	55	Male	31-40	Resident	6-10	Yes	As part of the curriculum in previous pre service education	From literature and the internet	From fellow colleagues		Yes	Yes	Yes	Yes	Numerical			Yes	Yes	No	Disagree	Agree	Agree	Disagree	Disagree	Occasionally	Morphine	Tramadol				Occasionally	Paracetamol	Buscopan			Never			Never					Occasionally	Deep breathing/patterned breathing	Back massage and therapeutic message	Maternal positioning, waking, moving around the room	Psychological support
57	56	Female	31-40	Resident	6-10	No					Yes	Yes	No					Yes	Unsure	Yes	Disagree	Agree	Agree	Disagree	Disagree	Occasionally	Tramadol					Occasionally	Buscopan				Never			Never					Routinely
58	57	Male	31-40	Resident		Yes	During in-service education(CME, seminar,workshops)				Yes	No	Yes	No				Unsure	No	Yes	Disagree	Agree	Agree	Disagree	Disagree	Occasionally	Pethidine	Morphine	Tramadol	Fentanyl		Occasionally	Paracetamol	Diclofenac			Never			Never					Occasionally	Maternal positioning, waking, moving around the room	Psychological support
54	53	Male	31-40	Resident	<5	Yes	From fellow colleagues				Yes	No	No	No				Unsure	Yes	Yes	Disagree	Agree	Agree	Disagree	Disagree	Occasionally	Tramadol					Occasionally	Paracetamol	Diclofenac	Buscopan		Never			Never					On maternal request	Deep breathing/patterned breathing	Back massage and therapeutic message	Maternal positioning, waking, moving around the room	Psychological support
53	52	Male	31-40	Resident	6-10	Yes	As part of the curriculum in previous pre service education	During in-service education(CME, seminar,workshops)			Yes	Yes	Yes	Yes	Numerical			Yes	Yes	No	Disagree	Agree	Agree	Disagree	Disagree	Never						On maternal request	Paracetamol				Never			Never					Occasionally	Deep breathing/patterned breathing	Back massage and therapeutic message	Maternal positioning, waking, moving around the room	Deep breathing/patterned breathing
43	42	Male	31-40	Resident	6-10	Yes	From literature and the internet				Yes	No	Yes	No				No	Yes	Yes	Disagree	Agree	Agree	Disagree	Disagree	Occasionally	Tramadol					Routinely	Paracetamol	Buscopan			Never			Never					Routinely	Audio analgesia	Deep breathing/patterned breathing	Back massage and therapeutic message	Psychological support
51	50	Male	31-40	Resident	6-10	Yes	During in-service education(CME, seminar,workshops)				Yes	Yes	No	No				Yes	Yes	Yes	Disagree	Agree	Agree	Disagree	Agree	Occasionally	Tramadol					Occasionally	Paracetamol	Buscopan			Never			Never					Occasionally	Maternal positioning, waking, moving around the room
40	39	Female	31-40	Resident	6-10	Yes	As part of the curriculum in previous pre service education				Yes	No	Yes	No				Yes	Yes	Unsure	Agree	Agree	Agree	Disagree	Disagree	Occasionally	Morphine	Tramadol				Occasionally	Paracetamol	Diclofenac	Buscopan		Never			Never					Routinely	Back massage and therapeutic message	Maternal positioning, waking, moving around the room	Psychological support
49	48		31-40	Resident	6-10	Yes	As part of the curriculum in previous pre service education	From literature and the internet	From fellow colleagues		Yes	Yes	Yes	No				Unsure	Yes	Unsure	Agree	Agree	Agree	Disagree	Disagree	Occasionally	Tramadol					Occasionally	Paracetamol				Never			Never					Routinely	Psychological support
48	47	Male	31-40	Resident	6-10	Yes	During in-service education(CME, seminar,workshops)	From literature and the internet	From fellow colleagues		Yes	Yes	No	No				Yes	Yes	No	Disagree	Agree	Agree	Disagree	Disagree	Occasionally	Morphine	Tramadol				Routinely	Paracetamol				Never			Occasionally	Epidural				Routinely	Maternal positioning, waking, moving around the room	Psychological support
47	46	Male	31-40	Resident	6-10	No					Yes	Yes	Yes	No				Unsure	Yes	Yes	Agree	Agree	Agree	Disagree	Disagree	Never						Never					Never			Never					Occasionally	Back massage and therapeutic message	Psychological support
46	45	Male	31-40	Resident	6-10	Yes	As part of the curriculum in previous pre service education	From fellow colleagues			Yes	No	Yes	No				Unsure	Unsure	Yes	Disagree	Agree	Agree	Disagree	Disagree	Occasionally	Tramadol					Occasionally	Buscopan				Never			Never					Occasionally	Audio analgesia	Back massage and therapeutic message	Maternal positioning, waking, moving around the room	Psychological support
44	43	Female	31-40	Resident	11-15	Yes	As part of the curriculum in previous pre service education				Yes	Yes	Yes	No				No	Yes	Unsure	Disagree	Agree	Agree	Disagree	Disagree	Occasionally	Morphine	Tramadol				Occasionally	Paracetamol	Buscopan			Never			Never					Routinely	Deep breathing/patterned breathing	Back massage and therapeutic message	Maternal positioning, waking, moving around the room	Psychological support
42	41	Male	31-40	Resident	6-10	Yes	During in-service education(CME, seminar,workshops)				Yes	No	Unsure	No				No	Yes	No	Disagree	Agree	Agree	Disagree	Disagree	Occasionally	Tramadol					Occasionally	Buscopan				Never			Never					Routinely	Back massage and therapeutic message
41	40	Female	31-40	Resident	6-10	Yes	As part of the curriculum in previous pre service education	During in-service education(CME, seminar,workshops)			Yes	Yes	No					No	Yes	Yes	Agree	Agree	Agree	Disagree	Disagree	Occasionally	Tramadol					Never					Never			Never					Occasionally	Deep breathing/patterned breathing	Back massage and therapeutic message	Maternal positioning, waking, moving around the room	Psychological support
52	51	Male	31-40	Resident	6-10	Yes	As part of the curriculum in previous pre service education	During in-service education(CME, seminar,workshops)	From literature and the internet	From fellow colleagues	Yes	No	No	No				Yes	Yes	Unsure
[truncated: 19 more columns]
